# Supplementary material for: Scanning central carbon metabolism: a HILIC-HR-TOF-MS metabolome method
Source: Metabolomics. 2026 May 13;22(3):71. doi: 10.1007/s11306-026-02434-4 (PMC13171983; doi:10.1007/s11306-026-02434-4)
Supplement: Supplementary file 2 — Supplementary file2 (XLSX 27 KB) [file 11306_2026_2434_MOESM2_ESM.xlsx]

## Sheet: Sheet1
RowNames	100724_HepaRG2D_2deox_1	100724_HepaRG2D_2deox_2	100724_HepaRG2D_2deox_3	100724_HepaRG2D_2deox_4	100724_HepaRG2D_cont_1	100724_HepaRG2D_cont_2	100724_HepaRG2D_cont_3	100724_HepaRG2D_cont_4	100724_HepaRG2D_etom_1	100724_HepaRG2D_etom_2	100724_HepaRG2D_etom_3	100724_HepaRG2D_etom_4	100724_HepaRG2D_nitro_1	100724_HepaRG2D_nitro_2	100724_HepaRG2D_nitro_3	100724_HepaRG2D_nitro_4	100724_HepaRG2D_rot_1	100724_HepaRG2D_rot_2	100724_HepaRG2D_rot_3	100724_HepaRG2D_rot_4	100724_HepaRG2D_uk_1	100724_HepaRG2D_uk_2	100724_HepaRG2D_uk_3	100724_HepaRG2D_uk_4	QC1	QC2	QC4	QC3
(iso)leucine	1.397	1.248	1.456	1.04	2.769	2.656	1.026	2.486	1.135	1.369	1.24	0.987	2.724	2.703	2.434	2.422	0.955	1.218	1.735	2.437	1.965	1.972	2.376	1.384	2.106	2.079	1.766	1.945
ADP	5.571	6.592	7.447	5.994	9.619	9.202	9.013	11.672	4.853	5.941	6.347	5.163	6.495	8.401	6.821	8.301	5.213	7.05	9.402	14.803	6.845	6.872	7.512	7.025	7.015	7.231	6.275	6.425
alanine	0.049	0.045	0.053	0.038	0.066	0.061	0.039	0.052	0.036	0.034	0.037	0.032	0.067	0.065	0.057	0.055	0.046	0.041	0.059	0.058	0.075	0.073	0.077	0.073	0.064	0.062	0.052	0.048
AMP	1.751	1.941	1.716	1.239	2.725	2.104	2.557	3.007	0.937	1.271	1.07	1.266	2.532	2.617	2.676	2.31	1.292	1.489	2.03	3.515	1.833	1.983	2.277	1.33	1.705	1.728	1.854	1.879
arginine	0.57	0.479	0.52	0.364	0.812	0.678	0.347	0.638	0.32	0.415	0.372	0.343	0.642	0.553	0.524	0.553	0.313	0.306	0.423	0.603	0.51	0.561	0.638	0.384	0.526	0.528	0.528	0.534
asparagine	0.2	0.188	0.205	0.178	0.296	0.281	0.197	0.279	0.192	0.211	0.202	0.186	0.275	0.278	0.242	0.246	0.169	0.195	0.211	0.259	0.278	0.279	0.301	0.239	0.241	0.248	0.222	0.225
aspartate	0.148	0.138	0.169	0.125	0.385	0.423	0.261	0.363	0.576	0.521	0.533	0.437	0.395	0.473	0.381	0.366	0.242	0.308	0.323	0.416	0.81	0.739	0.714	0.623	0.456	0.469	0.379	0.396
ATP	14.522	16.921	15.07	13.488	16.406	15.299	17.875	21.004	10.258	15.18	13.884	13.765	8.278	11.575	11.049	17.297	10.657	15.925	18.614	28.879	10.334	11.986	10.9	16.217	12.132	12.37	13.341	11.828
carnitine	6.181	6.13	7.07	6.96	7.189	7.88	5.731	8.27	5.678	6.865	7.992	7.195	9.577	10.513	8.128	8.589	7.019	7.355	7.805	10.829	7.161	7.212	8.224	6.579	7.9	8.141	6.769	7.069
CDP	0.177	0.217	0.245	0.202	0.316	0.289	0.295	0.385	0.174	0.199	0.213	0.195	0.264	0.324	0.273	0.313	0.173	0.251	0.339	0.515	0.308	0.297	0.335	0.307	0.256	0.263	0.241	0.248
Cystathionine	0.1	0.101	0.091	0.073	0.272	0.225	0.226	0.26	0.073	0.088	0.099	0.087	0.14	0.172	0.128	0.182	0.142	0.167	0.219	0.286	0.14	0.136	0.128	0.181	0.147	0.151	0.132	0.131
CMP	0.24	0.258	0.292	0.227	0.368	0.344	0.318	0.424	0.189	0.236	0.235	0.192	0.234	0.311	0.245	0.295	0.222	0.287	0.39	0.578	0.271	0.302	0.293	0.308	0.273	0.281	0.244	0.248
creatine	0.918	0.954	1.061	0.906	1.098	1.028	1.1	0.991	0.789	0.792	0.857	0.864	1.5	1.527	1.468	1.336	1.495	1.294	1.659	1.267	1.743	1.645	1.644	2.233	1.338	1.352	1.26	1.27
creatinine	0.14	0.271	0.228	0.232	0.27	0.289	0.355	0.368	0.263	0.326	0.28	0.244	0.332	0.436	0.345	0.291	0.291	0.518	0.302	0.252	0.443	0.398	0.518	0.708	0.386	0.391	0.265	0.525
CTP	0.76	0.887	0.864	0.763	0.866	0.89	0.992	1.169	0.65	0.926	0.863	0.839	0.448	0.636	0.602	1.021	0.584	0.897	1.137	1.626	0.707	0.854	0.764	1.221	0.705	0.733	0.756	0.708
glutamate	0.542	0.563	0.556	0.505	1.066	1.047	0.996	1.017	0.677	0.668	0.688	0.723	0.769	0.745	0.698	0.74	0.961	0.963	1.021	1.032	0.935	0.946	1.001	0.968	0.831	0.827	0.823	0.819
glutamine	7.921	7.262	7.492	5.868	11.36	10.091	6.945	9.745	4.564	5.302	5.028	4.968	10.391	9.511	8.636	9.341	6.161	5.756	6.837	8.82	7.498	7.791	8.282	6.658	7.96	7.959	7.948	7.928
GSH	15.987	17.916	16.556	18.704	44.26	43.203	58.272	49.831	24.477	26.265	29.801	29.247	25.716	29.527	25.846	36.144	40.474	45.081	57.848	65.612	26.002	26.574	27.151	35.935	29.684	30.061	27.896	26.281
GSSG	7.735	7.543	8.525	5.343	18.421	12.793	11.928	19.383	5.927	8.705	7.031	6.793	7.687	7.725	6.484	10.501	5.865	9.464	10.738	20.323	5.335	8.105	6.526	9.13	7.433	8.001	8.136	8.913
GTP	1.3	1.575	1.52	1.399	1.305	1.432	1.914	2.026	0.926	1.327	1.266	1.238	0.731	1.031	1.008	1.565	0.885	1.356	1.636	2.476	1.018	1.235	1.029	1.769	1.077	1.125	1.164	1.053
histidine	0.598	0.507	0.558	0.4	0.705	0.757	0.364	0.684	0.301	0.394	0.322	0.335	0.613	0.607	0.618	0.648	0.378	0.312	0.511	0.638	0.509	0.574	0.655	0.488	0.483	0.603	0.58	0.547
IMP	0.016	0.019	0.022	0.019	0.031	0.029	0.027	0.039	0.014	0.015	0.015	0.011	0.02	0.027	0.02	0.021	0.015	0.02	0.031	0.042	0.019	0.019	0.018	0.014	0.021	0.021	0.018	0.019
kynurenine	0.042	0.043	0.041	0.029	0.113	0.105	0.06	0.101	0.105	0.147	0.154	0.129	0.109	0.09	0.093	0.089	0.058	0.066	0.069	0.081	0.081	0.06	0.091	0.06	0.091	0.088	0.083	0.095
lysine	0.909	0.761	0.946	0.625	1.754	1.714	0.646	1.63	0.616	0.842	0.767	0.605	1.367	1.2	0.976	1.074	0.47	0.553	0.787	1.408	1.125	1.274	1.381	0.77	1.086	1.122	0.947	1.032
methionine	0.296	0.273	0.315	0.237	0.541	0.575	0.236	0.541	0.246	0.309	0.286	0.23	0.489	0.434	0.411	0.43	0.208	0.255	0.339	0.461	0.465	0.466	0.536	0.342	0.434	0.424	0.36	0.429
NAD	3.432	3.585	3.64	3.509	3.339	3.365	3.338	3.21	4.013	4.168	4.389	4.28	3.571	3.67	3.48	3.506	3.839	3.754	3.921	3.859	4.028	4.022	4.262	4.157	3.72	3.748	3.7	3.705
NADH	0.013	0.015	0.012	0.021	0.016	0.018	0.012	0.016	0.02	0.022	0.02	0.016	0.018	0.021	0.02	0.017	0.02	0.016	0.02	0.015	0.017	0.013	0.017	0.017	0.015	0.019	0.016	0.014
NADP	0.489	0.498	0.581	0.677	0.646	0.712	0.56	0.693	0.458	0.549	0.545	0.523	0.645	0.691	0.58	0.632	0.404	0.553	0.571	0.743	0.629	0.648	0.758	0.608	0.565	0.622	0.541	0.611
NADPH	0.008	0.011	0.019	0.025	2E-3	0.005	0.007	2E-3	0.055	0.05	0.059	0.046	0.007	0.011	0.017	0.005	0.027	0.029	0.015	0.003	0.019	0.013	0.018	0.022	0.021	0.027	0.022	0.024
ornithine	0.03	0.027	0.018	0.01	0.034	0.022	0.023	0.046	0.014	0.022	0.013	0.025	0.028	0.021	0.03	0.027	0.019	0.023	0.018	0.046	0.025	0.017	0.017	0.014	0.022	0.022	0.03	0.052
pantothenic acid	0.156	0.149	0.191	0.148	0.405	0.387	0.173	0.393	0.149	0.189	0.176	0.122	0.229	0.242	0.192	0.188	0.117	0.159	0.174	0.238	0.322	0.293	0.423	0.24	0.264	0.251	0.195	0.255
phenylalanine	0.823	0.755	0.824	0.564	1.7	1.495	0.567	1.452	0.558	0.77	0.66	0.558	1.249	1.158	0.999	1.038	0.431	0.519	0.725	1.209	1.116	1.179	1.376	0.764	1.059	1.038	0.925	1.111
phosphocholine	43.875	42.257	46.255	42.878	71.567	96.239	64.127	88.273	78.037	88.217	88.612	79.24	60.817	72.412	60.701	66.558	74.166	75.722	78.747	101.457	89.591	84.944	90.019	73.741	72.811	76.068	67.614	72.44
phosphocreatine	0.369	0.363	0.523	0.441	0.737	0.992	0.489	0.87	0.34	0.438	0.501	0.409	0.852	1.024	0.717	0.744	0.317	0.429	0.529	0.724	1.228	1.303	1.442	1.074	0.691	0.75	0.567	0.614
phosphoserine	0.011	0.012	0.016	0.022	0.045	0.051	0.032	0.053	0.072	0.055	0.063	0.062	0.024	0.027	0.026	0.033	0.013	0.02	0.03	0.03	0.153	0.136	0.147	0.15	0.055	0.06	0.048	0.05
proline	1.709	1.492	1.708	1.168	2.72	2.862	1.076	2.764	1.12	1.557	1.385	1.039	2.299	1.858	1.858	1.981	0.886	1.072	1.454	2.274	2.064	2.044	2.426	1.4	2.041	2.056	1.773	1.986
glucose	33.822	30.205	41.302	37.904	0.248	0.183	0.099	0.162	0.114	0.106	0.112	0.105	0.192	0.186	0.149	0.174	0.083	0.064	0.109	0.144	0.146	0.166	0.167	0.123	11.189	11.113	10.1	8.171
SAM	0.392	0.445	0.358	0.3	0.505	0.413	0.611	0.501	0.29	0.355	0.386	0.375	0.198	0.406	0.292	0.415	0.443	0.396	0.459	0.676	0.282	0.375	0.284	0.447	0.32	0.315	0.316	0.291
serine	0.032	0.031	0.035	0.029	0.051	0.048	0.026	0.045	0.028	0.029	0.028	0.023	0.042	0.041	0.034	0.035	0.017	0.02	0.025	0.033	0.046	0.044	0.048	0.035	0.039	0.04	0.033	0.034
taurine	1.045	1.028	1.03	1.058	1.627	1.57	1.708	1.741	1.215	1.324	1.494	1.386	1.602	1.617	1.714	1.703	1.55	1.479	1.669	1.63	1.295	1.358	1.677	1.431	1.449	1.449	1.4	1.347
threonine	0.217	0.194	0.226	0.166	0.316	0.268	0.18	0.245	0.167	0.172	0.171	0.162	0.284	0.264	0.261	0.271	0.188	0.166	0.241	0.252	0.258	0.253	0.269	0.266	0.255	0.257	0.242	0.24
tryptophan	0.162	0.154	0.165	0.118	0.307	0.294	0.102	0.286	0.104	0.135	0.131	0.104	0.251	0.216	0.207	0.222	0.082	0.103	0.151	0.241	0.223	0.231	0.275	0.15	0.211	0.203	0.186	0.215
tyrosine	0.706	0.617	0.687	0.486	1.25	1.128	0.455	1.141	0.426	0.591	0.511	0.438	1.179	0.893	0.817	0.833	0.33	0.411	0.529	0.961	0.86	0.892	1.006	0.562	0.802	0.798	0.726	0.803
UDP	1.065	1.219	1.396	1.046	2.132	2.008	1.795	2.446	1.122	1.392	1.426	1.205	1.1	1.405	1.076	1.552	1.002	1.426	1.98	2.863	1.329	1.473	1.5	1.746	1.499	1.517	1.301	1.461
UMP	0.316	0.341	0.313	0.237	0.527	0.386	0.406	0.495	0.213	0.289	0.283	0.268	0.305	0.344	0.354	0.425	0.312	0.318	0.38	0.56	0.267	0.271	0.286	0.324	0.322	0.308	0.329	0.249
UTP	2.159	2.425	2.333	2.036	2.292	2.297	2.429	3.132	1.616	2.322	2.092	2.032	1.263	1.785	1.676	2.668	1.482	2.209	2.74	4.28	1.641	1.936	1.707	2.621	1.857	1.896	2.008	1.812
valine	10.426	11.024	11.808	10.561	9.966	9.094	7.063	8.451	7.828	8.271	8.996	7.684	14.334	14.342	14.684	14.892	11.015	11.059	10.612	13.722	6.946	6.015	6.237	6.523	11.071	11.133	10.377	11.956
3-phosphoglycerate	0.088	0.093	0.105	0.118	0.069	0.081	0.067	0.072	0.071	0.091	0.072	0.116	0.067	0.053	0.07	0.072	0.072	0.066	0.072	0.08	0.088	0.083	0.09	0.091	0.058	0.06	0.059	0.074
5-amino-levulinic acid	2E-3	1E-3	0.003	1E-3	0.003	0.003	2E-3	2E-3	0.003	2E-3	2E-3	2E-3	0.003	0.003	0.003	2E-3	0.003	2E-3	2E-3	2E-3	0.004	0.003	0.005	0.004	0.003	0.003	2E-3	0.003
acetyl-coa	0.005	0.006	0.003	0.008	1E-3	1E-3	0.004	2E-3	0.003	2E-3	2E-3	2E-3	2E-3	2E-3	0.004	1E-3	1E-3	2E-3	1E-3	0	2E-3	0.012	2E-3	0.004	2E-3	2E-3	2E-3	2E-3
adenosine diphosphoribose	0.051	0.047	0.05	0.057	0.051	0.046	0.043	0.05	0.047	0.058	0.053	0.058	0.051	0.043	0.049	0.048	0.044	0.053	0.046	0.058	0.049	0.069	0.054	0.049	0.046	0.052	0.056	0.045
alpha-ketoglutarate	0.005	0.005	0.005	0.005	0.01	0.008	0.008	0.009	0.007	0.006	0.008	0.008	0.007	0.006	0.004	0.006	0.005	0.005	0.005	0.007	0.007	0.008	0.007	0.008	0.01	0.008	0.01	0.008
aminobutyric acid	0.466	0.477	0.481	0.442	0.942	0.919	0.867	0.893	0.605	0.584	0.61	0.636	0.687	0.666	0.614	0.649	0.849	0.855	0.905	0.918	0.815	0.836	0.884	0.839	0.732	0.725	0.719	0.712
citrate	0.893	0.709	0.806	0.862	1.316	1.19	0.81	1.184	0.622	0.629	0.648	0.679	1.117	0.863	0.85	0.992	0.845	0.743	0.905	1.107	0.921	0.905	0.949	0.809	1.001	1.04	0.835	1.014
F6P	0.322	0.341	0.438	0.456	N/A	N/A	N/A	N/A	N/A	N/A	N/A	N/A	N/A	N/A	N/A	N/A	N/A	N/A	N/A	N/A	N/A	N/A	N/A	N/A	0.037	0.034	0.032	0.033
FAD	0.019	0.025	0.02	0.02	0.024	0.021	0.025	0.023	0.019	0.021	0.021	0.022	0.023	0.022	0.024	0.022	0.022	0.025	0.024	0.024	0.021	0.018	0.018	0.022	0.019	0.02	0.019	0.019
fructose-1,6-bisphosphate	0.15	0.173	0.203	0.989	0.146	0.223	0.21	0.257	0.09	0.109	0.089	0.132	0.179	0.177	0.244	0.119	0.143	0.307	0.182	0.184	0.14	0.156	0.637	0.194	0.11	0.274	0.15	0.122
fumarate	0.007	0.006	0.006	0.009	0.01	0.01	0.01	0.01	0.026	0.021	0.023	0.024	0.011	0.012	0.012	0.015	0.014	0.013	0.014	0.012	0.016	0.014	0.015	0.016	0.015	0.016	0.014	0.015
g6p	0.185	0.233	0.223	0.164	0.238	0.269	0.225	0.264	0.172	0.196	0.193	0.133	0.112	0.119	0.126	0.17	0.19	0.258	0.199	0.261	0.112	0.1	0.143	0.159	0.178	0.184	0.187	0.174
GDP	0.193	0.234	0.231	0.217	0.197	0.221	0.263	0.228	0.205	0.163	0.198	0.178	0.27	0.295	0.271	0.218	0.22	0.206	0.228	0.248	0.276	0.247	0.224	0.228	0.227	0.221	0.244	0.248
SAH	0.2	0.197	0.228	0.199	0.263	0.252	0.238	0.251	0.162	0.16	0.174	0.167	0.319	0.318	0.287	0.253	0.202	0.205	0.239	0.269	0.278	0.266	0.282	0.251	0.238	0.239	0.226	0.274
glyceraldehyde-3-phosphate	0.003	0.003	2E-3	2E-3	2E-3	0.003	0.003	0.003	0.003	0.003	0.003	0.003	2E-3	0.003	0.003	1E-3	2E-3	0.003	2E-3	2E-3	2E-3	0.01	1E-3	2E-3	2E-3	2E-3	1E-3	2E-3
glycerol-phosphate	0.029	0.03	0.029	0.026	0.03	0.033	0.034	0.034	0.028	0.024	0.025	0.026	0.08	0.069	0.07	0.031	0.025	0.02	0.021	0.026	0.052	0.061	0.05	0.021	0.038	0.04	0.034	0.043
GMP	0.037	0.038	0.039	0.029	0.046	0.05	0.043	0.046	0.031	0.027	0.03	0.024	0.092	0.096	0.089	0.042	0.032	0.029	0.038	0.044	0.069	0.07	0.08	0.032	0.058	0.056	0.061	0.061
lactate	0.014	0.017	0.014	0.012	0.016	0.015	0.01	0.014	0.01	0.013	0.014	0.012	0.012	0.016	0.012	0.011	0.012	0.01	0.015	0.016	0.019	0.022	0.02	0.016	0.016	0.015	0.014	0.012
malate	0.022	0.019	0.02	0.026	0.032	0.032	0.03	0.031	0.077	0.061	0.069	0.071	0.034	0.034	0.037	0.043	0.04	0.04	0.041	0.037	0.047	0.041	0.045	0.047	0.046	0.046	0.041	0.047
n-acetyl aspartate	0.002	0.002	0.002	0.007	0.003	0.003	0.003	0.003	0.004	0.003	0.003	0.003	0.004	0.004	0.004	0.004	0.004	0.004	0.004	0.004	0.005	0.004	0.007	0.007	0.004	0.005	0.004	0.004
pep	0.049	0.048	0.056	0.067	0.037	0.043	0.03	0.045	0.049	0.058	0.059	0.067	0.037	0.039	0.037	0.04	0.025	0.029	0.029	0.05	0.054	0.047	0.046	0.054	0.048	0.052	0.046	0.03
porphobilinogen	0.003	2E-3	0.005	2E-3	0.004	0.004	0.003	0.004	0.004	0.003	0.004	0.004	0.005	0.004	0.003	0.004	0.004	0.004	0.004	0.004	0.004	0.003	0.004	0.003	2E-3	0.004	0.004	0.004
pyruvate	0.000859823	0.00114173	0.001195	0.00180865	0.00157078	0.00164764	0.00157062	0.00140351	0.00192969	0.0015622	0.00253069	0.00183279	0.00144709	0.00195764	0.00135924	0.00154591	0.00194949	0.00143234	0.00231703	0.00150469	0.00258379	0.00253261	0.0029418	0.00238744	0.00194847	0.00196041	0.00172188	0.00115927
xylulose-5-phosphate	0.016	0.016	0.016	0.013	0.018	0.028	0.02	0.017	0.016	0.015	0.015	0.014	0.082	0.082	0.089	0.012	0.013	0.013	0.014	0.014	0.062	0.095	0.076	0.011	0.033	0.034	0.032	0.034
sedoheptulose-7-phosphate	0.061	0.08	0.068	0.054	0.215	0.249	0.242	0.17	0.194	0.223	0.211	0.124	0.437	0.333	0.347	0.099	0.251	0.253	0.216	0.168	0.319	0.287	0.318	0.163	0.225	0.241	0.219	0.242
succinate	0.007	0.007	0.008	0.007	0.009	0.009	0.008	0.009	0.007	0.007	0.008	0.008	0.187	0.242	0.274	0.235	0.008	0.007	0.009	0.009	0.011	0.011	0.011	0.009	0.043	0.042	0.041	0.042
UDP-Glc	3.431	3.54	3.589	3.399	3.863	3.822	3.797	3.709	3.529	3.532	3.646	3.561	3.501	3.586	3.302	3.417	4.148	3.993	4.116	4.186	3.917	3.86	4.071	4.047	3.794	3.785	3.877	3.771
UDP-GlcNAc	1.742	1.784	1.791	1.744	3.053	3.002	2.978	2.854	2.74	2.678	2.799	2.755	2.87	2.989	2.893	2.988	3.501	3.407	3.557	3.487	3.253	3.131	3.416	3.44	2.971	2.945	2.991	2.978
uridine diphosphoglucuronic acid	2.7	3.533	3.033	2.892	3.233	2.768	3.195	2.931	2.89	3.531	3.551	3.946	4.355	2.934	3.122	3.006	3.099	3.373	3.119	3.007	2.436	2.481	2.761	2.934	2.46	2.52	2.311	1.928
